# Supplementary material for: High–Performance Biscrolled Ni–Fe Yarn Battery with Outer Buffer Layer
Source: Int J Mol Sci. 2023 Jan 5;24(2):1067. doi: 10.3390/ijms24021067 (PMC9864127; doi:10.3390/ijms24021067)
Supplement: Supplementary file 1 [file ijms-24-01067-s001.zip]

Archive with 1 entries (1 files):
- ijms-2134813-supplementary.pdf
